# Supplementary material for: Phylogeography of a successful aerial disperser: the golden orb spider Nephila on Indian Ocean islands
Source: BMC Evol Biol. 2011 May 9;11:119. doi: 10.1186/1471-2148-11-119 (PMC3098804; doi:10.1186/1471-2148-11-119)
Supplement: Additional file 2 — Aligned concatenated data matrix. [file 1471-2148-11-119-S2.NEX]

#NEXUS
BEGIN DATA;
	DIMENSIONS NTAX=54 NCHAR=1541;
	FORMAT DATATYPE = DNA GAP = - MISSING = ?;
	MATRIX
	K15_Nephila_pilipes -----------------------CTTGAGCTGCTATAGTAGGAACTGCTATAAGAGTTTTGATTCGGATTGAATTGGGTCAAGTTGGAAGATTATTAGGAGATGATCAGTTATATAATGTAATTGTTACAGCTCATGCTTTTGTAATAATTTTTTTTATAGTTATACCTATTTTAATTGGGGGTTTTGGTAATTGATTGGTTCCTTTAATATTGGGGGCTCCTGATATAGCTTTTCCTCGCATAAATAATTTAAGATTTTGATTATTACCCCCTTCATTATTTTTATTATTTATTTCATCAATAGTAGAAATAGGTGTAGGTGCAGGATGAACTGTGTATCCTCCATTAGCTTCTTTAGAAGGTCATGCTGGAAGATCT…
	K112_Nephila_turneri ------------------------------------------------------------------------------------------------------------------------------------------------------------------------------------------------------------------------------------------------------------------------------------------------------------------------------------------------------------------------------------------…
	K40_Nephila_constricta ----------------------------------------------------------------------------------------------------------------------------------------------------------------------------------------------------------------------------------------------------------------------------------------------------------------------------------------------------------------------------------------…
	K08_Tanzania -----------------------CGTGAGCWGCWATAGTAGGTACCGCAaTAAGAGTATTTATTCGAATWGAGYTTGGACAACCRGGAAGATTTWTAGGAGATGATCAATTATATAATGTAATTGTMACAGCTCATGCTTTTGTWATAATTTTTTTTATAGTWATACCAATTTTAATTGGKGGGTTTGGAAATTGATTGGTTCCTTTAATATTAGGRGCTCCTGATATAGCATTTCCTCGAATAAATAATTTAARATTTTGATTATTAYCTCCWTCATTAATTTTATTAATTAYTTCYTCAATAGTAGAAATAGGAGTAGGAGCWGGATGAACTGTTTATCCTCCTTTAGCTTCTTTWGAAGGACATGCTGGAAGATCAGTRGATT…
	K67_SAfrica ---------------------------------------------------------------------------------------------------------------------------------------------------------------------------------------------------------------------------------------------------------------------------------------------------------------------------------------------------------------------------------------------------…
	K28_SAfrica ---------------------------------------------------------------------------------------------------------------------------------------------------------------------------------------------------------------------------------------------------------------------------------------------------------------------------------------------------------------------------------------------------…
	NE22_Mauritius AACATTATATTTAATTTTTGGAGCTTGAGCAGCAATATTAGGAACTGCAATAAGAGTGTTAATTCGAATTGAGCTTGGACAACCAGGAAGGTTTGTAGGTGATGATCAATTATATAATGTAATTGTTACGGCTCATGCTTTTGTAATAATTTTTTTTATAGTAATACCAATTTTAATTGGAGGATTTGGAAATTGGTTAGTTCCTTTAATATTAGGGGCTCCAGATATAGCATTTCCTCGAATGAATAATTTAAGGTTTTGATTATTACCTCCTTCATTATTTTTATTATTAATTTCTTCAATAGTAGAAATAGGTGTAGGTGCTGGATGAACTGTTTATCCGCCTTTAGCATCTTTAGATGGACATGCTGGAAGATCTGTAGA…
	NE23_Mauritius AACATTATATTTAATTTTTGGAGCTTGAGCAGCAATATTAGGAACTGCAATAAGAGTGTTAATTCGAATTGAGCTTGGACAACCAGGAAGGTTTGTAGGTGATGATCAATTATATAATGTAATTGTTACGGCTCATGCTTTTGTAATAATTTTTTTTATAGTAATACCAATTTTAATTGGAGGATTTGGAAATTGGTTAGTTCCTTTAATATTAGGGGCTCCAGATATAGCATTTCCTCGAATGAATAATTTAAGGTTTTGATTATTACCTCCTTCATTATTTTTATTATTAATTTCTTCAATAGTAGAAATAGGTGTAGGTGCTGGATGAACTGTTTATCCGCCTTTAGCATCTTTAGATGGACATGCTGGAAGATCTGTAGA…
	NE24_Mauritius AACATTATATTTAATTTTTGGAGCTTGAGCAGCAATATTAGGAACTGCAATAAGAGTGTTAATTCGAATTGAGCTTGGACAACCAGGAAGGTTTGTAGGTGATGATCAATTATATAATGTAATTGTTACGGCTCATGCTTTTGTAATAATTTTTTTTATAGTAATACCAATTTTAATTGGAGGATTTGGAAATTGGTTAGTTCCTTTAATATTAGGGGCTCCAGATATAGCATTTCCTCGAATGAATAATTTAAGGTTTTGATTATTACCTCCTTCATTATTTTTATTATTAATTTCTTCAATAGTAGAAATAGGTGTAGGTGCTGGATGAACTGTTTATCCGCCTTTAGCATCTTTAGATGGACATGCTGGAAGATCTGTAGA…
	NE25_Mauritius AACATTATATTTAATTTTTGGAGCTTGAGCAGCAATATTAGGAACTGCAATAAGAGTGTTAATTCGAATTGAGCTTGGACAACCAGGAAGGTTTGTAGGTGATGATCAATTATATAATGTAATTGTTACGGCTCATGCTTTTGTAATAATTTTTTTTATAGTAATACCAATTTTAATTGGAGGATTTGGAAATTGGTTAGTTCCTTTAATATTAGGGGCTCCAGATATAGCATTTCCTCGAATGAATAATTTAAGGTTTTGATTATTACCTCCTTCATTATTTTTATTATTAATTTCTTCAATAGTAGAAATAGGTGTAGGTGCTGGATGAACTGTTTATCCGCCTTTAGCATCTTTAGATGGACATGCTGGAAGATCTGTAGA…
	NE26_Mayotte -----------------------GCTTGAGCAGCATATTAGGAACTGCAATAAGAGTGTTAATTCGAATTGAGCTTGGACAACCAGGAAGGTTTGTAGGTGATGATCAATTATATAATGTAATTGTTACGGCTCATGCTTTTGTAATAATTTTTTTTATAGTAATGCCAATTTTAATTGGAGGATTTGGAAATTGGTTAGTTCCTTTAATATTAGGGGCTCCAGATATAGCATTTCCTCGAATGAATAATTTAAGGTTTTGATTATTACCTCCTTCATTATTTTTATTATTAATTTCTTCAATAGTAGAAATAGGTGTAGGTGCTGGATGAACTGTTTATCCGCCTTTAGCATCTTTAGATGGACATGCTGGAAGATCTGTAGATT…
	NE27_Mayotte ----------------------------AGCAGCATATTAGGAACTGCAATAAGAGTGTTAATTCGAATTGAGCTTGGACAACCAGGAAGGTTTGTAGGTGATGATCAATTATATAATGTAATTGTTACGGCTCATGCTTTTGTAATAATTTTTTTTATAGTAATGCCAATTTTAATTGGAGGATTTGGAAATTGGTTAGTTCCTTTAATATTAGGGGCTCCAGATATAGCATTTCCTCGAATGAATAATTTAAGGTTTTGATTATTACCTCCTTCATTATTTTTATTATTAATTTCTTCAATAGTAGAAATAGGTGTAGGTGCTGGATGAACTGTTTATCCGCCTTTAGCATCTTTAGATGGACATGCTGGAAGATCTGTAGATT…
	NE28_Mayotte ----------------------------------ATATTAGGAACTGCAATAAGAGTGTTAATTCGAATTGAGCTTGGACAACCAGGAAGGTTTGTAGGTGATGATCAATTATATAATGTAATTGTTACGGCTCATGCTTTTGTAATAATTTTTTTTATAGTAATGCCAATTTTAATTGGAGGATTTGGAAATTGGTTAGTTCCTTTAATATTAGGGGCTCCAGATATAGCATTTCCTCGAATGAATAATTTAAGGTTTTGATTATTACCTCCTTCATTATTTTTATTATTAATTTCTTCAATAGTAGAAATAGGTGTAGGTGCTGGATGAACTGTTTATCCGCCTTTAGCATCTTTAGATGGACATGCTGGAAGATCTGTAGATT…
	NE29_Mayotte ----------------------------------ATATTAGGAACTGCAATAAGAGTGTTAATTCGAATTGAGCTTGGACAACCAGGAAGGTTTGTAGGTGATGATCAATTATATAATGTAATTGTTACGGCTCATGCTTTTGTAATAATTTTTTTTATAGTAATGCCAATTTTAATTGGAGGATTTGGAAATTGGTTAGTTCCTTTAATATTAGGGGCTCCAGATATAGCATTTCCTCGAATGAATAATTTAAGGTTTTGATTATTACCTCCTTCATTATTTTTATTATTAATTTCTTCAATAGTAGAAATAGGTGTAGGTGCTGGATGAACTGTTTATCCGCCTTTAGCATCTTTAGATGGACATGCTGGAAGATCTGTAGATT…
	NE30_Mayotte AACATTATATTTAATTTTTGGAGCTTGAGCAGCAATATTAGGAACTGCAATAAGAGTGTTAATTCGAATTGAGCTTGGACAACCAGGAAGGTTTGTAGGTGATGATCAATTATATAATGTAATTGTTACGGCTCATGCTTTTGTAATAATTTTTTTTATAGTAATGCCAATTTTAATTGGAGGATTTGGAAATTGGTTAGTTCCTTTAATATTAGGGGCTCCAGATATAGCATTTCCTCGAATGAATAATTTAAGGTTTTGATTATTACCTCCTTCATTATTTTTATTATTAATTTCTTCAATAGTAGAAATAGGTGTAGGTGCTGGATGAACTGTTTATCCGCCTTTAGCATCTTTAGATGGACATGCTGGAAGATCTGTAGATT…
	NE31_Rodrigues --------------------------GAGCAGCAATATTAGGAACTGCAATAAGAGTGTTAATTCGAATTGAGCTTGGACAACCAGGAAGGTTTGTAGGTGATGATCAATTATATAATGTAATTGTTACGGCTCATGCTTTTGTAATAATTTTTTTTATAGTAATACCAATTTTAATTGGAGGATTTGGAAATTGGTTAGTTCCTTTAATATTAGGGGCTCCAGATATAGCATTTCCTCGAATGAATAATTTAAGGTTTTGATTATTACCTCCTTCATTATTTTTATTATTAATTTCTTCAATAGTAGAAATAGGTGTAGGTGCTGGATGAACTGTTTATCCGCCTTTAGCATCTTTAGATGGACATGCTGGAAGATCTGTAGA…
	NE32_Rodrigues ---------------------------------------------------------------ACGAATTGAGCTTGGACAACCAGGAAGGTTTGTAGGTGATGATCAATTATATAATGTAATTGTTACGGCTCATGCTTTTGTAATAATTTTTTTTATAGTAATACCAATTTTAATTGGAGGATTTGGAAATTGGTTAGTTCCTTTAATATTAGGGGCTCCAGATATAGCATTTCCTCGAATGAATAATTTAAGGTTTTGATTATTACCTCCTTCATTATTTTTATTATTAATTTCTTCAATAGTAGAAATAGGTGTAGGTGCTGGATGAACTGTTTATCCGCCTTTAGCATCTTTAGATGGACATGCTGGAAGATCTGTAGA…
	NE33_Rodrigues AACATTATATTTAAtTTTTGGAGCTTGAGCAGCAATATTAGGAACTGCAATAAGAGTGTTAATTCGAATTGAGCTTGGACAACCAGGAAGGTTTGTAGGTGATGATCAATTATATAATGTAATTGTTACGGCTCATGCTTTTGTAATAATTTTTTTTATAGTAATACCAATTTTAATTGGAGGATTTGGAAATTGGTTAGTTCCTTTAATATTAGGGGCTCCAGATATAGCATTTCCTCGAATGAATAATTTAAGGTTTTGATTATTACCTCCTTCATTATTTTTATTATTAATTTCTTCAATAGTAGAAATAGGTGTAGGTGCTGGATGAACTGTTTATCCGCCTTTAGCATCTTTAGATGGACATGCTGGAAGATCTGTAGA…
	NE34_Rodrigues AACATTATATTTAATTTTTGGAGCTTGAGCAGCAATATTAGGAACTGCAATAAGAGTGTTAATTCGAATTGAGCTTGGACAACCAGGAAGGTTTGTAGGTGATGATCAATTATATAATGTAATTGTTACGGCTCATGCTTTTGTAATAATTTTTTTTATAGTAATACCAATTTTAATTGGAGGATTTGGAAATTGGTTAGTTCCTTTAATATTAGGGGCTCCAGATATAGCATTTCCTCGAATGAATAATTTAAGGTTTTGATTATTACCTCCTTCATTATTTTTATTATTAATTTCTTCAATAGTAGAAATAGGTGTAGGTGCTGGATGAACTGTTTATCCGCCTTTAGCATCTTTAGATGGACATGCTGGAAGATCTGTAGA…
	NE35_Rodrigues ---------------------------------------------------------------GCAAATTGAGCTTGGACAACCAGGAAGGTTTGTAGGTGATGATCAATTATATAATGTAATTGTTACGGCTCATGCTTTTGTAATAATTTTTTTTATAGTAATACCAATTTTAATTGGAGGATTTGGAAATTGGTTAGTTCCTTTAATATTAGGGGCTCCAGATATAGCATTTCCTCGAATGAATAATTTAAGGTTTTGATTATTACCTCCTTCATTATTTTTATTATTAATTTCTTCAATAGTAGAAATAGGTGTAGGTGCTGGATGAACTGTTTATCCGCCTTTAGCATCTTTAGATGGACATGCTGGAAGATCTGTAGA…
	NE36_Rodrigues AACATTATATTTAATTTTTGGAGCTTGAGCAGCAATATTAGGAACTGCAATAAGAGTGTTAATTCGAATTGAGCTTGGACAACCAGGAAGGTTTGTAGGTGATGATCAATTATATAATGTAATTGTTACGGCTCATGCTTTTGTAATAATTTTTTTTATAGTAATACCAATTTTAATTGGAGGATTTGGAAATTGGTTAGTTCCTTTAATATTAGGGGCTCCAGATATAGCATTTCCTCGAATGAATAATTTAAGGTTTTGATTATTACCTCCTTCATTATTTTTATTATTAATTTCTTCAATAGTAGAAATAGGTGTAGGTGCTGGATGAACTGTTTATCCGCCTTTAGCATCTTTAGATGGACATGCTGGAAGATCTGTAGA…
	NE37_Perinet AACATTATATTTAATTTTTGGAGCTTGAGCAGCAATATTAGGAACTGCAATAAGAGTGTTAATTCGAATTGAGCTTGGACAACCAGGAAGGTTTGTAGGTGATGATCAATTATATAATGTAATTGTTACGGCTCATGCTTTTGTAATAATTTTTTTTATAGTAATGCCAATTTTAATTGGAGGATTTGGAAATTGGTTAGTTCCTTTAATATTAGGGGCTCCAGATATAGCATTTCCTCGAATGAATAATTTAAGGTTTTGATTATTACCTCCTTCATTATTTTTATTATTAATTTCTTCAATAGTAGAAATAGGTGTAGGTGCTGGATGAACTGTTTATCCGCCTTTAGCATCTTTAGATGGACATGCTGGAAGATCTGTAGATT…
	NE38_Perinet AACATTATATTTAATTTTTGGAGCTTGAGCAGCAATATTAGGAACTGCAATAAGAGTGTTAATTCGAATTGAGCTTGGACAACCAGGAAGGTTTGTAGGTGATGATCAATTATATAATGTAATTGTTACGGCTCATGCTTTTGTAATAATTTTTTTTATAGTAATGCCAATTTTAATTGGAGGATTTGGAAATTGGTTAGTTCCTTTAATATTAGGGGCTCCAGATATAGCATTTCCTCGAATGAATAATTTAAGGTTTTGATTATTACCTCCTTCATTATTTTTATTATTAATTTCTTCAATAGTAGAAATAGGTGTAGGTGCTGGATGAACTGTTTATCCGCCTTTAGCATCTTTAGATGGACATGCTGGAAGATCTGTAGATT…
	NE39_Perinet AACATTATATTTAATTTTTGGAGCTTGAGCAGCAATATTAGGAACTGCAATAAGAGTGTTAATTCGAATTGAGCTTGGACAACCAGGAAGGTTTGTAGGTGATGATCAATTATATAATGTAATTGTTACGGCTCATGCTTTTGTAATAATTTTTTTTATAGTAATGCCAATTTTAATTGGAGGATTTGGAAATTGGTTAGTTCCTTTAATATTAGGGGCTCCAGATATAGCATTTCCTCGAATGAATAATTTAAGGTTTTGATTATTACCTCCTTCATTATTTTTATTACTAATTTCTTCAATAGTAGAAATAGGTGTAGGTGCTGGATGAACTGTTTATCCGCCTTTAGCATCTTTAGATGGACATGCTGGAAGATCTGTAGATT…
	NE40_Perinet ------------------------------CAGCATATTAGGAACTGCAATAAGAGTATTAATTCGAATTGAGCTTGGACAACCAGGAAGGTTTGTAGGTGATGATCAATTATATAATGTAATTGTTACGGCTCATGCTTTTGTAATAATTTTTTTTATAGTAATACCAATTTTAATTGGAGGATTTGGAAATTGGTTAGTTCCTTTAATATTAGGGGCTCCAGATATAGCATTTCCTCGAATGAATAATTTAAGGTTTTGATTGTTACCTCCTTCATTATTTTTATTATTAATTTCTTCAATAGTAGAAATAGGTGTAGGTGCTGGATGAACTGTTTATCCGCCTTTAGCATCTTTAGATGGACATGCTGGAAGATCTGTAGATT…
	NE41_Perinet ---------------------------------CATATTAGGAACTGCAATAAGAGTGTTAATTCGAATTGAGCTTGGACAACCAGGAAGGTTTGTAGGTGATGATCAATTATATAATGTAATTGTTACGGCTCATGCTTTTGTAATAATTTTTTTTATAGTAATGCCAATTTTAATTGGAGGATTTGGAAATTGGTTAGTTCCTTTAATATTAGGGGCTCCAGATATAGCATTTCCTCGAATGAATAATTTAAGGTTTTGATTATTACCTCCTTCATTATTTTTATTATTAATTTCTTCAATAGTAGAAATAGGTGTAGGTGCTGGATGAACTGTTTATCCGCCTTTAGCATCTTTAGATGGACATGCTGGAAGATCTGTAGATT…
	NE42_Antananarivo AACATTATATTTAATTTTTGGAGCTTGAGCAGCAATATTAGGAACTGCAATAAGAGTGTTAATTCGAATTGAGCTTGGACAACCAGGAAGGTTTGTAGGTGATGATCAATTATATAATGTAATTGTTACGGCTCATGCTTTTGTAATAATTTTTTTTATAGTAATGCCAATTTTAATTGGAGGATTTGGAAATTGGTTAGTTCCTTTAATATTAGGGGCTCCAGATATAGCATTTCCTCGAATGAATAATTTAAGGTTTTGATTATTACCTCCTTCATTATTTTTATTATTAATTTCTTCAATAGTAGAAATAGGTGTAGGTGCTGGATGAACTGTTTATCCGCCTTTAGCATCTTTAGATGGACATGCTGGAAGATCTGT…
	NE43_Antananarivo --------------------------------------------------------------------------------------------TTGTAGGTGATGATCAATTATATAATGTAATTGTTACGGCTCATGCTTTTGTAATAATTTTTTTTATAGTAATGCCAATTTTAATTGGAGGATTTGGAAATTGGTTAGTTCCTTTAATATTAGGGGCTCCAGATATAGCATTTCCTCGAATGAATAATTTAAGGTTTTGATTATTACCTCCTTCATTATTTTTATTATTAATTTCTTCAATAGTAGAAATAGGTGTAGGTGCTGGATGAACTGTTTATCCGCCTTTAGCATCTTTAGATGGACATGCTGGAAGATCTGT…
	NE45_Reunion AACATTATATTTAATTTTTGGAGCTTGAGCAGCAATATTAGGAACTGCAATAAGAGTGTTAATTCGAATTGAGCTTGGACAACCAGGAAGGTTTGTAGGTGATGATCAATTATATAATGTAATTGTTACGGCTCATGCTTTTGTAATAATTTTTTTTATAGTAATACCAATTTTAATTGGAGGATTTGGAAATTGGTTAGTTCCTTTAATATTAGGGGCTCCAGATATAGCGTTTCCTCGAATGAATAATTTAAGGTTTTGATTATTACCTCCTTCATTATTTTTATTATTAATTTCTTCAATAGTAGAAATAGGTGTAGGTGCTGGATGAACTGTTTATCCGCCTTTAGCATCTTTAGATGGACATGCTGGAAGATCTGTAGATT…
	NE46_Reunion AACATTATATTTAATTTTTGGAGCTTGAGCAGCAATATTAGGAACTGCAATAAGAGTGTTAATTCGAATTGAGCTTGGACAACCAGGAAGGTTTGTAGGTGATGATCAATTATATAATGTAATTGTTACGGCTCATGCTTTTGTAATAATTTTTTTTATAGTAATACCAATTTTAATTGGAGGATTTGGAAATTGGTTAGTTCCTTTAATATTAGGGGCTCCAGATATAGCGTTTCCTCGAATGAATAATTTAAGGTTTTGATTATTACCTCCTTCATTATTTTTATTATTAATTTCTTCAATAGTAGAAATAGGTGTAGGTGCTGGATGAACTGTTTATCCGCCTTTAGCATCTTTAGATGGACATGCTGGAAGATCTGTAGATT…
	NE47_Reunion AACATTATATTTAATTTTTGGAGCTTGAGCAGCAATATTAGGAACTGCAATAAGAGTGTTAATTCGAATTGAGCTTGGACAACCAGGAAGGTTTGTAGGTGATGATCAATTATATAATGTAATTGTTACGGCTCATGCTTTTGTAATAATTTTTTTTATAGTAATACCAATTTTAATTGGAGGATTTGGAAATTGGTTAGTTCCTTTAATATTAGGGGCTCCAGATATAGCGTTTCCTCGAATGAATAATTTAAGGTTTTGATTATTACCTCCTTCATTATTTTTATTATTAATTTCTTCAATAGTAGAAATAGGTGTAGGTGCTGGATGAACTGTTTATCCGCCTTTAGCATCTTTAGATGGACATGCTGGAAGATCTGTAGATT…
	NE48_Reunion ------------------------------------------AACTGCAATAAGAGTGTTAATTCGAATTGAGCTTGGACAACCAGGAAGGTTTGTAGGTGATGATCAATTATATAATGTAATTGTTACGGCTCATGCTTTTGTAATAATTTTTTTTATAGTAATACCAATTTTAATTGGAGGATTTGGAAATTGGTTAGTTCCTTTAATATTAGGGGCTCCAGATATAGCGTTTCCTCGAATGAATAATTTAAGGTTTTGATTATTACCTCCTTCATTATTTTTATTATTAATTTCTTCAATAGTAGAAATAGGTGTAGGTGCTGGATGAACTGTTTATCCGCCTTTAGCATCTTTAGATGGACATGCTGGAAGATCTGTAGATT…
	NE49_Reunion AACATTATATTTAATTTTTGGAGCTTGAGCAGCAATATTAGGAACTGCAATAAGAGTGTTAATTCGAATTGAGCTTGGACAACCAGGAAGGTTTGTAGGTGATGATCAATTATATAATGTAATTGTTACGGCTCATGCTTTTGTAATAATTTTTTTTATAGTAATACCAATTTTAATTGGAGGATTTGGAAATTGGTTAGTTCCTTTAATATTAGGGGCTCCAGATATAGCATTTCCTCGAATGAATAATTTAAGGTTTTGATTATTACCTCCTTCATTATTTTTATTATTAATTTCTTCAATAGTAGAAATAGGTGTAGGTGCTGGATGAACTGTTTATCCGCCTTTAGCATCTTTAGATGGACATGCTGGAAGATCTGTAGATT…
	NE50_Reunion AACATTATATTTAATTTTTGGAGCTTGAGCAGCAATATTAGGAACTGCAATAAGAGTGTTAATTCGAATTGAGCTTGGACAACCAGGAAGGTTTGTAGGTGATGATCAATTATATAATGTAATTGTTACGGCTCATGCTTTTGTAATAATTTTTTTTATAGTAATACCAATTTTAATTGGAGGATTTGGAAATTGGTTAGTTCCTTTAATATTAGGGGCTCCAGATATAGCGTTTCCTCGAATGAATAATTTAAGGTTTTGATTATTACCTCCTTCATTATTTTTATTATTAATTTCTTCAATAGTAGAAATAGGTGTAGGTGCTGGATGAACTGTTTATCCGCCTTTAGCATCTTTAGATGGACATGCTGGAAGATCTGTAGATT…
	NE51_Reunion AACATTATATTTAATTTTTGGAGCTTGAGCAGCAATATTAGGAACTGCAATAAGAGTGTTAATTCGAATTGAGCTTGGACAACCAGGAAGGTTTGTAGGTGATGATCAATTATATAATGTAATTGTTACGGCTCATGCTTTTGTAATAATTTTTTTTATAGTAATACCAATTTTAATTGGAGGATTTGGAAATTGGTTAGTTCCTTTAATATTAGGGGCTCCAGATATAGCATTTCCTCGAATGAATAATTTAAGGTTTTGATTATTACCTCCTTCATTATTTTTATTATTAATTTCTTCAATAGTAGAAATAGGTGTAGGTGCTGGATGAACTGTTTATCCGCCTTTAGCATCTTTAGATGGACATGCTGGAAGATCTGTAGATT…
	NE72_Mayotte AACATTATATTTAATTTTTGGAGCTTGAGCAGCAATATTAGGAACTGCAATAAGAGTGTTAATTCGAATTGAGCTTGGACAACCAGGAAGGTTTGTAGGTGATGATCAATTATATAATGTAATTGTTACGGCTCATGCTTTTGTAATAATTTTTTTTATAGTAATGCCAATTTTAATTGGAGGATTTGGAAATTGGTTAGTTCCTTTAATATTAGGGGCTCCAGATATAGCATTTCCTCGAATGAATAATTTAAGGTTTTGATTATTACCTCCTTCATTATTTTTATTATTAATTTCTTCAATAGTAGAAATAGGTGTAGGTGCTGGATGAACTGTTTATCCGCCTTTAGCATCTTTAGATGGACATGCTGGAAGATCTGTAGATT…
	NE73_Mayotte AACATTATATTTAATTTTTGGAGCTTGAGCAGCAATATTAGGAACTGCAATAAGAGTGTTAATTCGAATTGAGCTTGGACAACCAGGAAGGTTTGTAGGTGATGATCAATTATATAATGTAATTGTTACGGCTCATGCTTTTGTAATAATTTTTTTTATAGTAATGCCAATTTTAATTGGAGGATTTGGAAATTGGTTAGTTCCTTTAATATTAGGGGCTCCAGATATAGCATTTCCTCGAATGAATAATTTAAGGTTTTGATTATTACCTCCTTCATTATTTTTATTATTAATTTCTTCAATAGTAGAAATAGGTGTAGGTGCTGGATGAACTGTTTATCCGCCTTTAGCATCTTTAGATGGACATGCTGGAAGATCTGTAGATT…
	NE74_Rodrigues AACATTATATTTAATTTTTGGAGCTTGAGCAGCAATATTAGGAACTGCAATAAGAGTGTTAATTCGAATTGAGCTTGGACAACCAGGAAGGTTTGTAGGTGATGATCAATTATATAATGTAATTGTTACGGCTCATGCTTTTGTAATAATTTTTTTTATAGTAATACCAATTTTAATTGGAGGATTTGGAAATTGGTTAGTTCCTTTAATATTAGGGGCTCCAGATATAGCATTTCCTCGAATGAATAATTTAAGGTTTTGATTATTACCTCCTTCATTATTTTTATTATTAATTTCTTCAATAGTAGAAATAGGTGTAGGTGCTGGATGAACTGTTTATCCGCCTTTAGCATCTTTAGATGGACATGCTGGAAGATCTGTAGA…
	NE75_Mauritius AACATTATATTTAATTTTTGGAGCTTGAGCAGCAATATTAGGAACTGCAATAAGAGTGTTAATTCGAATTGAGCTTGGACAACCAGGAAGGTTTGTAGGTGATGATCAATTATATAATGTAATTGTTACGGCTCATGCTTTTGTAATAATTTTTTTTATAGTAATACCAATTTTAATTGGAGGATTTGGAAATTGGTTAGTTCCTTTAATATTAGGGGCTCCAGATATAGCATTTCCTCGAATGAATAATTTAAGGTTTTGATTATTACCTCCTTCATTATTTTTATTATTAATTTCTTCAATAGTAGAAATAGGTGTAGGTGCTGGATGAACTGTTTATCCGCCTTTAGCATCTTTAGATGGACATGCTGGAAGATCTGTAGA…
	NE76_Reunion AACATTATATTTAATTTTTGGAGCTTGAGCAGCAATATTAGGAACTGCAATAAGAGTGTTAATTCGAATTGAGCTTGGACAACCAGGAAGGTTTGTAGGTGATGATCAATTATATAATGTAATTGTTACGGCTCATGCTTTTGTAATAATTTTTTTTATAGTAATACCAATTTTAATTGGAGGATTTGGAAATTGGTTAGTTCCTTTAATATTAGGGGCTCCAGATATAGCATTTCCTCGAATGAATAATTTAAGGTTTTGATTATTACCTCCTTCATTATTTTTATTATTAATTTCTTCAATAGTAGAAATAGGTGTAGGTGCTGGATGAACTGTTTATCCGCCTTTAGCATCTTTAGATGGACATGCTGGAAGATCTGTAGATT…
	NE77_Reunion AACATTATATTTAATTTTTGGAGCTTGAGCAGCAATATTAGGAACTGCAATAAGAGTGTTAATTCGAATTGAGCTTGGACAACCAGGAAGGTTTGTAGGTGATGATCAATTATATAATGTAATTGTTACGGCTCATGCTTTTGTAATAATTTTTTTTATAGTAATACCAATTTTAATTGGAGGATTTGGAAATTGGTTAGTTCCTTTAATATTAGGGGCTCCAGATATAGCGTTTCCTCGAATGAATAATTTAAGGTTTTGATTATTACCTCCTTCATTATTTTTATTATTAATTTCTTCAATAGTAGAAATAGGTGTAGGTGCTGGATGAACTGTTTATCCGCCTTTAGCATCTTTAGATGGACATGCTGGAAGATCTGTAGATT…
	NE78_Mayotte AACATTATATTTAATTTTTGGAGCTTGAGCAGCAATATTAGGAACTGCAATAAGAGTGTTAATTCGAATTGAGCTTGGACAACCAGGAAGGTTTGTAGGTGATGATCAATTATATAATGTAATTGTTACGGCTCATGCTTTTGTAATAATTTTTTTTATAGTAATGCCAATTTTAATTGGAGGATTTGGAAATTGGTTAGTTCCTTTAATATTAGGGGCTCCAGATATAGCATTTCCTCGAATGAATAATTTAAGGTTTTGATTATTACCTCCTTCATTATTTTTATTATTAATTTCTTCAATAGTAGAAATAGGTGTAGGTGCTGGATGAACTGTTTATCCGCCTTTAGCATCTTTAGATGGACATGCTGGAAGATCTGTAGATT…
	NE79_Mayotte -------TATTTAATTTTTGGAGCTTGAGCAGCAATATTAGGAACTGCAATAAGAGTGTTAATTCGAATTGAGCTTGGACAACCAGGAAGGTTTGTAGGTGATGATCAATTATATAATGTAATTGTTACGGCTCATGCTTTTGTAATAATTTTTTTTATAGTAATGCCAATTTTAATTGGAGGATTTGGAAATTGGTTAGTTCCTTTAATATTAGGGGCTCCAGATATAGCATTTCCTCGAATGAATAATTTAAGGTTTTGATTATTACCTCCTTCATTATTTTTATTATTAATTTCTTCAATAGTAGAAATAGGTGTAGGTGCTGGATGAACTGTTTATCCGCCTTTAGCATCTTTAGATGGACATGCTGGAAGATCTGTAGATT…
	NE80_Mauritius AACATTATATTTAATTTTTGGAGCTTGAGCAGCAATATTAGGAACTGCAATAAGAGTGTTAATTCGAATTGAGCTTGGACAACCAGGAAGGTTTGTAGGTGATGATCAATTATATAATGTAATTGTTACGGCTCATGCTTTTGTAATAATTTTTTTTATAGTAATACCAATTTTAATTGGAGGATTTGGAAATTGGTTAGTTCCTTTAATATTAGGGGCTCCAGATATAGCATTTCCTCGAATGAATAATTTAAGGTTTTGATTATTACCTCCTTCATTATTTTTATTATTAATTTCTTCAATAGTAGAAATAGGTGTAGGTGCTGGATGAACTGTTTATCCGCCTTTAGCATCTTTAGATGGACATGCTGGAAGATCTGTAGA…
	NE81_Perinet AACATTATATTTAATTTTTGGAGCTTGAGCAGCAATATTAGGAACTGCAATAAGAGTGTTAATTCGAATTGAGCTTGGACAACCAGGAAGGTTTGTAGGTGATGATCAATTATATAATGTAATTGTTACGGCTCATGCTTTTGTAATAATTTTTTTTATAGTAATGCCAATTTTAATTGGAGGATTTGGAAATTGGTTAGTTCCTTTAATATTAGGGGCTCCAGATATAGCATTTCCTCGAATGAATAATTTAAGGTTTTGATTATTACCTCCTTCATTATTTTTATTACTAATTTCTTCAATAGTAGAAATAGGTGTAGGTGCTGGATGAACTGTTTATCCGCCTTTAGCATCTTTAGATGGACATGCTGGAAGATCTGTAGATT…
	NE82_Mauritius AACATTATATTTAATTTTTGGAGCTTGAGCAGCAATATTAGGAACTGCAATAAGAGTGTTAATTCGAATTGAGCTTGGACAACCAGGAAGGTTTGTAGGTGATGATCAATTATATAATGTAATTGTTACGGCTCATGCTTTTGTAATAATTTTTTTTATAGTAATACCAATTTTAATTGGAGGATTTGGAAATTGGTTAGTTCCTTTAATATTAGGGGCTCCAGATATAGCATTTCCTCGAATGAATAATTTAAGGTTTTGATTATTACCTCCTTCATTATTTTTATTATTAATTTCTTCAATAGTAGAAATAGGTGTAGGTGCTGGATGAACTGTTTATCCGCCTTTAGCATCTTTAGATGGACATGCTGGAAGATCTGTAGA…
	NE83_Rodrigues AACATTATATTTAATTTTTGGAGCTTGAGCAGCAATATTAGGAACTGCAATAAGAGTGTTAATTCGAATTGAGCTTGGACAACCAGGAAGGTTTGTAGGTGATGATCAATTATATAATGTAATTGTTACGGCTCATGCTTTTGTAATAATTTTTTTTATAGTAATACCAATTTTAATTGGAGGATTTGGAAATTGGTTAGTTCCTTTAATATTAGGGGCTCCAGATATAGCATTTCCTCGAATGAATAATTTAAGGTTTTGATTATTACCTCCTTCATTATTTTTATTATTAATTTCTTCAATAGTAGAAATAGGTGTAGGTGCTGGATGAACTGTTTATCCGCCTTTAGCATCTTTAGATGGACATGCTGGAAGATCTGTAGA…
	NE84_Rodrigues AACATTATATTTAATTTTTGGAGCTTGAGCAGCAATATTAGGAACTGCAATAAGAGTGTTAATTCGAATTGAGCTTGGACAACCAGGAAGGTTTGTAGGTGATGATCAATTATATAATGTAATTGTTACGGCTCATGCTTTTGTAATAATTTTTTTTATAGTAATACCAATTTTAATTGGAGGATTTGGAAATTGGTTAGTTCCTTTAATATTAGGGGCTCCAGATATAGCATTTCCTCGAATGAATAATTTAAGGTTTTGATTATTACCTCCTTCATTATTTTTATTATTAATTTCTTCAATAGTAGAAATAGGTGTAGGTGCTGGATGAACTGTTTATCCGCCTTTAGCATCTTTAGATGGACATGCTGGAAGATCTGTAGA…
	NE85_Rodrigues AACATTATATTTAATTTTTGGAGCTTGAGCAGCAATATTAGGAACTGCAATAAGAGTGTTAATTCGAATTGAGCTTGGACAACCAGGAAGGTTTGTAGGTGATGATCAATTATATAATGTAATTGTTACGGCTCATGCTTTTGTAATAATTTTTTTTATAGTAATACCAATTTTAATTGGAGGATTTGGAAATTGGTTAGTTCCTTTAATATTAGGGGCTCCAGATATAGCATTTCCTCGAATGAATAATTTAAGGTTTTGATTATTACCTCCTTCATTATTTTTATTATTAATTTCTTCAATAGTAGAAATAGGTGTAGGTGCTGGATGAACTGTTTATCCGCCTTTAGCATCTTTAGATGGACATGCTGGAAGATCTGTAGA…
	NE86_Rodrigues AACATTATATTTAATTTTTGGAGCTTGAGCAGCAATATTAGGAACTGCAATAAGAGTGTTAATTCGAATTGAGCTTGGACAACCAGGAAGGTTTGTAGGTGATGATCAATTATATAATGTAATTGTTACGGCTCATGCTTTTGTAATAATTTTTTTTATAGTAATACCAATTTTAATTGGAGGATTTGGAAATTGGTTAGTTCCTTTAATATTAGGGGCTCCAGATATAGCATTTCCTCGAATGAATAATTTAAGGTTTTGATTATTACCTCCTTCATTATTTTTATTATTAATTTCTTCAATAGTAGAAATAGGTGTAGGTGCTGGATGAACTGTTTATCCGCCTTTAGCATCTTTAGATGGACATGCTGGAAGATCTGTAGA…
	NE87_Mauritius AACATTATATTTAATTTTTGGAGCTTGAGCAGCAATATTAGGAACTGCAATAAGAGTGTTAATTCGAATTGAGCTTGGACAACCAGGAAGGTTTGTAGGTGATGATCAATTATATAATGTAATTGTTACGGCTCATGCTTTTGTAATAATTTTTTTTATAGTAATACCAATTTTAATTGGAGGATTTGGAAATTGGTTAGTTCCTTTAATATTAGGGGCTCCAGATATAGCATTTCCTCGAATGAATAATTTAAGGTTTTGATTATTACCTCCTTCATTATTTTTATTATTAATTTCTTCAATAGTAGAAATAGGTGTAGGTGCTGGATGAACTGTTTATCCGCCTTTAGCATCTTTAGATGGACATGCTGGAAGATCTGTAGA…
	NE88_Mauritius AACATTATATTTAATTTTTGGAGCTTGAGCAGCAATATTAGGAACTGCAATAAGAGTGTTAATTCGAATTGAGCTTGGACAACCAGGAAGGTTTGTAGGTGATGATCAATTATATAATGTAATTGTTACGGCTCATGCTTTTGTAATAATTTTTTTTATAGTAATACCAATTTTAATTGGAGGATTTGGAAATTGGTTAGTTCCTTTAATATTAGGGGCTCCAGATATAGCATTTCCTCGAATGAATAATTTAAGGTTTTGATTATTACCTCCTTCATTATTTTTATTATTAATTTCTTCAATAGTAGAAATAGGTGTAGGTGCTGGATGAACTGTTTATCCGCCTTTAGCATCTTTAGATGGACATGCTGGAAGATCTGTAGA…
	NE21_Mauritius ------------------------------------------------------------------------------------------------------------------------------------------------------------------------------------------------------------------------------------------------------------------------------------------------------------------------------------------------------------------------------------------------…
	NE44_Antananarivo ---------------------------------------------------------------------------------------------------------------------------------------------------------------------------------------------------------------------------------------------------------------------------------------------------------------------------------------------------------------------------------------------…
;
END;
